# Supplementary material for: Prenatal exposure to the probiotic Lactococcus lactis decreases anxiety-like behavior and modulates cortical cytoarchitecture in a sex specific manner
Source: PLoS One. 2020 Jul 9;15(7):e0223395. doi: 10.1371/journal.pone.0223395 (PMC7347133; doi:10.1371/journal.pone.0223395)
Supplement: S1 Data — (ZIP) [file pone.0223395.s001.zip]

Archive with 5 entries (5 files):
- FC analysis and graphs.spv
- IHC&Oxytocin data.xlsx
- LD analysis and graphs.spv
- NOI analysis and graphs.spv
- OF analysis and graphs.spv
