# Supplementary material for: Prenatal exposure to the probiotic Lactococcus lactis decreases anxiety-like behavior and modulates cortical cytoarchitecture in a sex specific manner
Source: PLoS One. 2020 Jul 9;15(7):e0223395. doi: 10.1371/journal.pone.0223395 (PMC7347133; doi:10.1371/journal.pone.0223395)
Supplement: S1 Data — (ZIP) [file pone.0223395.s001.zip › IHC&Oxytocin data.xlsx]

## Sheet: Oxytocin pups
CT	Probiotic	CT	Probiotic
5	6.2	10.8	8
4.3	4.5	6.2	6.2
5.2	4.9	4	2.1
3.5	4.1	2.7	2
3.5	3.5	3.5	2.7
1.6	4	3.2

## Sheet: Oxytocin dams
Control	Probiotic
4	49.1*
17.2	17.8
1.8	15.9
4.3	25.1
4.9	16.2
7.5	14.7
1.6
2.5

## Sheet: Satb2 all
Control	Probiotics
105	187
119	187
116	183
140	192
144	165
157	173
155	159
153	151
149	167
159	187

## Sheet: Satb2 males
Control	Probiotic
119	187
116	183
140	192
144	165
157	187
155
105

## Sheet: Satb2 females
Control	Probiotic
153	173
149	159
159	151
	167
	187

## Sheet: Tbr1 males
Control	Probiotic
81	163
102	154
51	158
84	153
107	150
116	151
109	123
104	111
99	71
96	77
76	105
46	100
110	112
111
84
104
70
75
82
88
100
113
93
93
83
74

## Sheet: Tbr1 females
Control	Probiotic
93	112
96	138
92	149
108	105
126	99
115	132
128	137
92	137
95	104
81	137
	156
	182
	70
	93
	110
	125
	105
	101

## Sheet: Tbr1 thickness males
Control	Probiotic
109.929	240.663
129.922	174.792
82.2	196.77
76.579	160.577
95.5745	120.759
127.681	112.611
174.631	112.43
168.554	96.206
131.731	112.002
115.717	93.981
113.612	143.918
120.98	162.218
144.006	93.877
120.92
109.032
119.499
88.304
84.5065
76.8895
93.6545
95.436
158.893
113.701
130.695
139.061
116.827
130.414

## Sheet: Tbr1 thickness females
Control	Probiotic
143.787	71.074
134.393	160.265
133.785	146.228
150.886	104.051
	47.8715
159.602	86.549
143.475	199.3
154.865	187.487
155.333	114.692
124.411	86.177
123.558	151.048
94.189	161.964
	149.944
	90.7665
	61.4305
	93.531
	112.477
	120.946
	124.138

## Sheet: PH3 males
Control	Probiotic
3	2
9	4
5	1
4	1
3	6
4	2
3	9
0	4
1	4
4	0
4	1
4	0
6	5
2	10
4	6
3
3
4

[truncated: 3 more sheets: PH3 all, PH3 females, PECAM1 density males]
